# Supplementary material for: The Structural Effects of Phosphorylation of Protein Arginine Methyltransferase 5 on Its Binding to Histone H4
Source: Int J Mol Sci. 2022 Sep 26;23(19):11316. doi: 10.3390/ijms231911316 (PMC9569665; doi:10.3390/ijms231911316)
Supplement: Supplementary file 1 [file ijms-23-11316-s001.zip]

Archive with 1 entries (1 files):
- ijms-1904511-supplementary.pdf
